# Supplementary material for: The Effect of Combined Training and Racing High-Speed Exercise History on Musculoskeletal Injuries in Thoroughbred Racehorses: A Systematic Review and Meta-Analysis of the Current Literature
Source: Animals (Basel). 2020 Nov 11;10(11):2091. doi: 10.3390/ani10112091 (PMC7696103; doi:10.3390/ani10112091)
Supplement: Supplementary file 1 [file animals-10-02091-s004.zip]

Archive with 3 entries (3 files):
- animals-965278-Supplementary File 1.pdf
- animals-965278-Supplementary File 2.pdf
- animals-965278-Supplementary File 3.pdf
